# Supplementary material for: NELL2-Robo3 complex structure reveals mechanisms of receptor activation for axon guidance
Source: Nat Commun. 2020 Mar 20;11:1489. doi: 10.1038/s41467-020-15211-1 (PMC7083938; doi:10.1038/s41467-020-15211-1)
Supplement: Supplementary file 7 — Source Data [file 41467_2020_15211_MOESM7_ESM.xlsx]

## Sheet: Figure 1d
Figure 1d	Turning angles of wild type commissural axons exposed to NELL2 in Dunn chambers
	Replicates	0 ng/mL	10 ng/mL	30 ng/mL	40 ng/mL	50 ng/mL	300 ng/mL	500 ng/mL
	1	3.515	0.432	-15.541	-20.431	-24.146	-21.146	-23.654
	2	0.155	4.515	-13.151	-22.514	-18.542	-17.717	-24.987
	3	-1.124	2.145	-14.516	-23.151	-19.986	-22.451	-22.147

## Sheet: Figure 1g
Figure 1g	Turning angles of wild type or Robo3null commissural or ipsilateral axons exposed to NELL2 in Dunn chambers
	Replicates	Wild type commissural axons	Wild type Ipsilateral axons	Robo3 null commissural axons	Robo3 null commissural axons + Robo3.1	Robo3 null commissural axons + Robo3.2	Wild type ipsilateral axons + Robo3.1
	1	-28.185	-1.065	-4.191	-15.434	-4.414	-10.324
	2	-20.993	-2.411	-5.003	-16.145	-1.213	-8.712
	3	-15.324	3.676	3.26	-11.142	-5.414	-13.551
	4	-26.4	2.764

## Sheet: Figure 2e
Figure 2e
	SPR Ligand: hRobo3 FN1-3
	SPR Analyte: hNELL2 EGF1-6
	[hNELL2 EGF1-6] (nM)	SPR Response (RU)
	4.12	12.03
	12.3	24.96
	37	66.02
	111	150.66
	333	319.62
	333	360.03
	1000	614.91
	3000	864.64
	9000	900.48
	27000	921.41

## Sheet: Figure 3d
Figure 3d
		Mean Fluorescence Intensity
	[hNELL2 EGF1-6] (nM)	WT	R448A-Y450A	R452A	D477A-Y478A	D476A	L498A-F500A	V509A
	3			4741.03	31.43	47.28	-442.6	-1491.86
	9.1	8241.94	647.02	7378.47	562.53	330.19		929.99
	27.4	9202.25	1226.83	9906.89	348.35	487.72	-427.91	3315.58
	82.3	24457.6	2786.36	19638.4	205.51	665.05	-312.78	14911.9
	246.9	45264.7	7329.35	37058.6	1273.73	5107.15	13.34	57095.9
	740.7	65096.2	20035	87772.2	1023.14	5765.43	242.27	96466.4
	2222.2	104824	54854.7	143205	726	9698.86	5660.53	160821
	6666.7	108473	107621	192771	1903.35	33186.2	8689.91	233539
	20000	158689	180367	200468	56591.6	78115.2	26012.3	270723

## Sheet: Figure 3e
Figure 3e
		Mean Fluorescence Intensity
	[hRobo3 FN1-3] (nM)	WT	T604A	E639A	R630A	W635A	N600A-T601A	F594A-W602A	I624A-L626A
	3.2	770.64	-63.13	449.83	9	409.79	261.14	-280.82	38
	9.6	2022.14	-20.44	1719.78	13.81	779.62	737.18	-295.27	33.21
	28.8	5324.97	134.67	4146.77	165.9	2418.34	1799.8	282.26	680.65
	86.4	12349.1	523.63	10729.4	188.77	7794.52	5490.36	-155.94	179.82
	259	21246.1	1062.03	23905.3	159.23	20408.5	11595.6	57.81	667.59
	777	31599	3377.66	35827.3	368.13	29178	18139.8	-39.51	2155.84
	2333	41679.6	7643.24	47576.3	494.21	39838.2	30782.3	433.47	7470.61
	7000	54017.2	13443.5	82298.4	1044.36	69469.5	62289.6	849.84	15737.4
	21000	73555.9	22546.4	80328.2	3126.62	96367.6	70611.3	4600	21693.2

## Sheet: Figure 4a
Figure 4a
	SPR Ligand: mRobo3 FN1-3
	SPR Analyte: mNELL2 EGF1-6 WT and mutants
	[mNELL2 EGF1-6 WT] (μM)	SPR Response (RU)
	0.0274	8.58929
	0.0823	23.4453
	0.247	55.7055
	0.741	104.753
	2.22	158.011
	0.247	55.3861
	6.67	196.516
	20	218.506
	R448A/Y450A
	0.0823	0.195765
	0.247	0.475904
	0.741	1.47072
	2.22	4.47856
	6.67	12.6056
	0.741	1.58396
	20	32.5678
	60	67.204
	R452A
	0.0274	3.26697
	0.0823	9.60063
	0.247	25.6814
	0.741	57.7948
	2.22	107.143
	0.247	25.4094
	6.67	157.809
	20	191.522
	D477A/Y478A
	0.247	0.13095
	0.741	0.486046
	2.22	1.31353
	6.67	3.72429
	20	10.526
	60	26.4314
	L498A/F500A
	0.247	0.082568
	0.741	0.103038
	2.22	0.709431
	6.67	2.08322
	20	6.11566
	90	22.2196
	V509A
	0.0274	3.37706
	0.0823	9.32281
	0.247	24.8302
	0.741	57.7256
	2.22	107.542
	0.247	24.6421
	6.67	158.987
	20	195.814

## Sheet: Figure 4e
Figure 4e	Turning angles of wild type commissural axons exposed to mutant NELL2 in Dunn chambers
	Replicates	0 ng/mL NELL2	Wild type NELL2	NELL2 V509A	NELL2 R452A	NELL2 R448A/Y450A	NELL2 L498A/F500A
	1	3.515	-13.359	-15.954	-17.144	-4.698	-2.425
	2	0.155	-20.123	-20.541	-15.605	-8.38	-4.195
	3	-1.124	-21.294	-16.843	-14.409	-6.634	-2.505
	4			-10.577		-1.88077
	5			-24.518

## Sheet: Figure 5c
Figure 5c	Turning angles of wild type commissural axons exposed to NELL1 in Dunn chambers
	Replicates	0 ng/mL	50 ng/mL	250 ng/mL	500 ng/mL	1000 ng/mL	2000 ng/mL
	1	3.515	2.231	-3.402	-11.934	-10.124	-12.73
	2	0.155	-5.1245	-4.02	-10.592	-13.721	-14.556
	3	-1.124	0.134	-3.123	-10.34	-14.847	-15.608

## Sheet: Figure 5d
Figure 5d	Turning angles of wild type commissural axons exposed to chimeric NELL in Dunn chambers
	Replicates	NELL1 with NELL2 EGF1-3	NELL2 with NELL1 EGF1-3
	1	-10.746	-3.6063
	2	-4.46122	1.3248
	3	-8.3153	1.95189

## Sheet: Figure 6f
Figure 6f
	SPR Ligand: mRobo1 FN1-3
	SPR Analyte: mNELL2 EGF1-6
	[mNELL2 EGF1-6] (μM)	SPR Response (RU)
	0.274	0.441457
	0.823	1.18905
	2.47	3.07201
	7.41	8.04662
	22.2	21.0276
	2.47	3.08355
	66.7	47.5089
	200	86.5843

[truncated: 13 more sheets: Figure 6h, Figure 7f, Suppl. Fig. 3c, Suppl. Fig. 4a, Suppl. Fig. 4e, Suppl. Fig. 4i, Suppl. Fig. 5a and 5b, Suppl. Fig. 6a, Suppl. Fig. 6b, Suppl. Fig. 8i, Suppl. Fig. 9c, Suppl. Fig. 10b, Suppl. Fig. 10e]
